# Supplementary material for: Image-Based Annotation of Chemogenomic Libraries for Phenotypic Screening
Source: Molecules. 2022 Feb 21;27(4):1439. doi: 10.3390/molecules27041439 (PMC8878468; doi:10.3390/molecules27041439)
Supplement: Supplementary file 1 [file molecules-27-01439-s001.zip]

Archive with 1 entries (1 files):
- molecules-1568774-supplementary.pdf
